# Supplementary material for: Electrospun Nanofibers Loaded with Marigold Extract Based on PVP/HPβCD and PCL/PVP Scaffolds for Wound Healing Applications
Source: Materials (Basel). 2024 Apr 10;17(8):1736. doi: 10.3390/ma17081736 (PMC11050774; doi:10.3390/ma17081736)
Supplement: Supplementary file 1 [file materials-17-01736-s001.zip]

Archive with 1 entries (1 files):
- materials-2856673-supplementary.pdf
